# Supplementary material for: Predicted Bacterial Interactions Affect in Vivo Microbial Colonization Dynamics in Nematostella
Source: Front Microbiol. 2018 Apr 24;9:728. doi: 10.3389/fmicb.2018.00728 (PMC5928149; doi:10.3389/fmicb.2018.00728)
Supplement: Supplementary file 1 [file Table_1.XLSX]

## Sheet: OTUDegreeTaxon
Table S1. Number of links in the co-occurence network of larvae, juvenile and adult polyps for all OTUs
#OTU	whole development	larva	juvenile	adult	taxon
1903		8			Actinobacteria
983		2			Actinobacteria
2298	4	5	1		Bacteroidetes
898	2	2	8		Bacteroidetes
219			1		Bacteroidetes
583		4	1		Bacteroidetes
1172		1			Bacteroidetes
1948	2			7	Bacteroidetes
250		6	8		Bacteroidetes
1353	4	1			Bacteroidetes
1560				3	Bacteroidetes
522			6	1	Bacteroidetes
1363			1		Bacteroidetes
1152				5	Bacteroidetes
1745		1			Bacteroidetes
1226		3			Bacteroidetes
3				2	Chlorobi
556		1			Firmicutes
1042	1	5		1	Lentisphaerae
2294				1	Planctomycetes
1727				2	Planctomycetes
2214	1	2		1	Proteobacteria-alpha
194	1		8	1	Proteobacteria-alpha
864	1			6	Proteobacteria-alpha
541			5	1	Proteobacteria-alpha
1601	1	4		7	Proteobacteria-alpha
1304			1	1	Proteobacteria-alpha
2006		2	5		Proteobacteria-alpha
1657		6		5	Proteobacteria-alpha
2271				1	Proteobacteria-alpha
1540				1	Proteobacteria-alpha
2057			8		Proteobacteria-alpha
249	1		9		Proteobacteria-alpha
1741			1		Proteobacteria-alpha
383				1	Proteobacteria-alpha
393			1		Proteobacteria-alpha
1828			4		Proteobacteria-alpha
1787				1	Proteobacteria-alpha
767	4	4	1		Proteobacteria-beta
2266	1	1	1		Proteobacteria-beta
1147				1	Proteobacteria-beta
1209	5		4		Proteobacteria-gamma
1576	1		2		Proteobacteria-gamma
2325	1	2			Proteobacteria-gamma
1643	1		14	2	Proteobacteria-gamma
1325				1	Proteobacteria-gamma
1020	3				Proteobacteria-gamma
856			1		Proteobacteria-gamma
2149				3	Proteobacteria-gamma
1925				4	Proteobacteria-gamma
228		4			Proteobacteria-gamma
352		1			Proteobacteria-gamma
670			5		Proteobacteria-gamma
1320		1			Proteobacteria-gamma
698			4		Proteobacteria-gamma
941				3	Proteobacteria-gamma
346			1		Proteobacteria-gamma
2157		2			Proteobacteria-gamma
2280				2	Proteobacteria-gamma
692			6		Proteobacteria-gamma
612		1	2		Proteobacteria-gamma
1485			2		Proteobacteria-gamma
243				2	Proteobacteria-gamma
1473	7			1	Spirochaetes
2187	2	1	1		Unknown
1256	1			7	Unknown
